# Supplementary material for: Jasmonate-independent regulation of digestive enzyme activity in the carnivorous butterwort Pinguicula × Tina
Source: J Exp Bot. 2020 Mar 27;71(12):3749–58. doi: 10.1093/jxb/eraa159 (PMC7307851; doi:10.1093/jxb/eraa159)
Supplement: eraa159_suppl_Supplementary_table [file eraa159_suppl_supplementary_table.xlsx]

## Sheet: MASCOT search approach
Assigned protein info			Identification characteristics					Protein features		Conserved domain analysis								Subcellular locallization						Classification
Gel slice number	Accession number	Protein name	Mascot Score	Peptides	PSMs	SC [%]	Detected peptide sequence	MW [kDa]	pI	Hit type	From	To	E-value	Bitscore	Accession	Superfamily	Short name	Cello	Cello2GO	FUEL-mLoc	WegoLoc	Yloc	Predicted location
4	KZV23101.1	Peroxidase 10-like [Dorcoceras hygrometricum]	33.5	1	3	2.1	LAASILR	35.4	5.5	specific	24	324	3.99705e-176	489.332	cd00693	cl00196	secretory_peroxidase	Extracellular	Extracellular	Extracellular	Secretory	Extracellular space	Extracellular	Secretory peroxidase
										superfamily	24	324	3.99705e-176	489.332	cl00196	-	plant_peroxidase_like superfamily
										superfamily	29	325	5.77522e-95	284.543	cl25415	-	PLN03030 superfamily
										specific	41	288	3.34434e-74	226.279	pfam00141	cl00196	peroxidase
3	EPS60632.1	Alpha-amylase, partial [Genlisea aurea]	38.9	1	1	2.8	AVADIVINHR	39.1	5	superfamily	1	351	0	540.275	cl26848	-	Alpha-amyl_C2 superfamily	Cytoplasmic	Cytoplasmic	Extracellular	Secretory	Cytoplasm and plasma membrane	n.a.	Amylase
										specific	2	302	3.45363e-128	368.857	cd11314	cl07893	AmyAc_arch_bac_plant_AmyA
										superfamily	2	302	3.45363e-128	368.857	cl07893	-	AmyAc_family superfamily
										superfamily	2	291	2.24129e-34	131.55	cl25947	-	Alpha-amylase superfamily
										specific	293	351	4.13758e-25	95.8202	smart00810	cl26848	Alpha-amyl_C2
										specific	293	351	7.56924e-21	84.4754	pfam07821	cl26848	Alpha-amyl_C2
										specific	2	301	3.04951e-09	58.0783	COG0366	cl25947	AmyA
										superfamily	13	130	9.93954e-05	44.2235	cl25948	-	PulA superfamily
3	KZV28895.1	Alpha-amylase, partial [Dorcoceras hygrometricum]	39.9	1	4	3.4	GILQAAVQGELWR	42	5.4	superfamily	1	379	0	551.446	cl26848	-	Alpha-amyl_C2 superfamily	Extracellular	Extracellular	Extracellular	Secretory	Cytoplasm	Extracellular	Secretory amylase
										specific	1	329	1.78279e-116	340.352	cd11314	cl07893	AmyAc_arch_bac_plant_AmyA
										superfamily	1	329	1.78279e-116	340.352	cl07893	-	AmyAc_family superfamily
										specific	320	379	4.23853e-30	109.687	smart00810	cl26848	Alpha-amyl_C2
										superfamily	1	341	5.32693e-30	119.994	cl25947	-	Alpha-amylase superfamily
										specific	320	378	9.26427e-25	95.261	pfam07821	cl26848	Alpha-amyl_C2
										specific	23	161	8.00731e-05	44.2111	COG0366	cl25947	AmyA

## Sheet: De-novo sequencing approach
De-novo sequenced peptide info		Identification characteristics					Peptide features		pBLAST characteristics									Homologous protein features		Conserved domain analysis [homologous protein]								Subcellular locallization [homologous protein]						Classification
Gel slice number	Assigned peptide sequence	Compound number	Retention time [min]	Detected	Charge	De-novo score	Monoisotopic mass [Da]	pI	Homologous sequence	Homologous protein	Accession number	From	To	Expect value	Score	Identities	Positives	MW [kDa]	pI	Hit type	From	To	E-value	Bitscore	Accession	Superfamily	Short name	Cello	Cello2GO	FUEL-mLoc	WegoLoc	Yloc	Predicted location
3	TVPMVLNGAGLLNMGPPHMK	4736	25.37	693.353	3+	30.2794	2076.07	9.3717	NGAGLIGMG	Aspartic proteinase nepenthesin II [Nepenthes gracilis]	BAD07475.1	215	223	0.37	22.9	0.77	0.88	46.1	3.9	superfamily	38	435	7.62035e-117	348.159	cl31976	-	PLN03146 superfamily	Extracellular	Extracellular	Extracellular	Secretory	Extracellular space	Extracellular	Secretory protease
																				specific	95	435	2.29409e-104	310.349	cd05476	cl11403	pepsin_A_like_plant
																				superfamily	95	435	2.29409e-104	310.349	cl11403	-	pepsin_retropepsin_like superfamily
																				specific	96	257	1.39606e-56	184.405	pfam14543	cl11403	TAXi_N
																				superfamily	281	430	1.23744e-36	131.639	cl38456	-	TAXi_C superfamily
																				superfamily	95	432	1.76673e-19	88.4796	cl37951	-	Asp superfamily
																				superfamily	95	341	7.01014e-05	44.7499	cl36521	-	PTZ00165 superfamily
2	WESSLNWVLCMK	5140	26.14	785.359	2+	30.9329	1494.7	6.0919	SDLNWVQC	Asp domain-containing protein partial [Cephalotus follicularis]	GAV80475.1	22	29	0.84	21.1	0.75	0.75	70.5	3.2	superfamily	7	333	2.87173e-112	344.692	cl31976	-	PLN03146 superfamily	Extracellular	Extracellular	Extracellular	Secretory	Cytoplasm and nucleus	Extracellular	Secretory protease
																				superfamily	335	677	6.03543e-102	318.113	cl31976	-	PLN03146 superfamily
																				specific	6	155	4.55209e-52	177.471	pfam14543	cl11403	TAXi_N
																				superfamily	6	155	4.55209e-52	177.471	cl11403	-	pepsin_retropepsin_like superfamily
																				specific	1	330	1.53083e-51	179.381	cd05476	cl11403	pepsin_A_like_plant
																				specific	348	676	2.03761e-51	178.996	cd05476	cl11403	pepsin_A_like_plant
																				superfamily	348	676	2.03761e-51	178.996	cl11403	-	pepsin_retropepsin_like superfamily
																				specific	349	514	4.89462e-37	136.255	pfam14543	cl11403	TAXi_N
																				superfamily	532	671	2.41073e-14	70.7773	cl38456	-	TAXi_C superfamily
																				superfamily	189	323	3.2303e-12	64.6141	cl38456	-	TAXi_C superfamily
																				superfamily	348	673	3.07628e-10	61.9009	cl37951	-	Asp superfamily
																				superfamily	7	238	2.15458e-05	46.8781	cl37951	-	Asp superfamily
3	HQMLVALQYYCNR	6365	28.63	856.894	2+	32.625	1637.78	8.2785	QYYCYR	Cysteine protease [Drosera adelae]	BAW35427.1	220	225	0.82	21.1	0.83	0.83	38.6	8.4	specific	125	339	6.11201e-96	283.273	pfam00112	cl23744	Peptidase_C1	Lysosomal	Extracellular	Mitochondrion	Secretory	Extracellular space and ER	Extracellular	Secretory protease
																				superfamily	125	339	6.11201e-96	283.273	cl23744	-	Peptidase_C1 superfamily
																				specific	126	339	6.95851e-94	277.968	cd02248	cl23744	Peptidase_C1A
																				superfamily	40	332	5.06516e-73	232.663	cl36525	-	PTZ00200 superfamily
																				specific	125	339	2.24369e-72	221.688	smart00645	cl23744	Pept_C1
																				superfamily	40	336	2.53033e-68	217.646	cl33174	-	PTZ00203 superfamily
																				superfamily	42	332	4.21355e-63	208.087	cl36497	-	PTZ00021 superfamily
																				specific	39	94	1.40829e-21	86.1433	smart00848	cl22448	Inhibitor_I29
																				superfamily	39	94	1.40829e-21	86.1433	cl22448	-	Inhibitor_I29 superfamily
																				specific	40	95	5.373e-20	81.9435	pfam08246	cl22448	Inhibitor_I29
																				superfamily	124	316	8.78182e-18	82.9633	cl34834	-	COG4870 superfamily
																				superfamily	126	324	3.67174e-14	73.0008	cl36552	-	PTZ00364 superfamily
																				superfamily	140	319	2.38032e-12	67.7788	cl33191	-	PTZ00462 superfamily
																				superfamily	140	324	9.5477e-12	65.744	cl36501	-	PTZ00049 superfamily
4	MVQGGSGKVAQQTLAAN	6439	28.81	830.42	2+	31.0262	1658.84	9.37	QGGNGKIA	Desiccation-related protein [Sarracenia purpurea]	BAW35440.1	304	311	0.51	21.8	0.75	1	34.7	4.6	specific	48	215	7.68032e-40	136.186	pfam13668	cl00264	Ferritin_2	PlasmaMembrane	Plasmamembrane	Mitochondrion	Cytoplasm	Golgi apparatus and plasma membrane	n.a.	n.a.
																				superfamily	48	215	7.68032e-40	136.186	cl00264	-	Ferritin_like superfamily
5	GRLMVAGLGGLGMKER	6255	28.33	830.949	2+	35.0749	1643.9	11.3443	VVGLGGLG	>generic|Locus_187|Transcript_30/39_AT4G39330_Cinnamyl alcohol dehydrogenase 9 (CAD9) [Dionaea muscipula]	-	107	114	0.29	22.6	0.87	0.87	28.5	8.8	superfamily	42	278	2.48696e-118	343.399	cl31545	-	PLN02586 superfamily	Cytoplasmic Mitochondrial	Cytoplasmic Mitochondrial	Mitochondrion	Cytoplasm	n.a.	Cytoplasmic Mitochondrial	Cytoplasmic/Mitochondrial alcohol dehydrogenase
																				specific	42	270	9.75427e-116	335.62	cd05283	cl16912	CAD1
																				superfamily	42	270	9.75427e-116	335.62	cl16912	-	MDR superfamily
																				superfamily	42	271	7.797e-91	273.21	cl31544	-	PLN02514 superfamily
																				superfamily	42	275	6.39503e-84	256.105	cl31835	-	PLN02178 superfamily
																				specific	52	271	4.21967e-64	203.973	COG1064	cl34086	AdhP
																				superfamily	52	271	4.21967e-64	203.973	cl34086	-	AdhP superfamily
																				superfamily	54	270	5.76997e-20	87.7821	cl32369	-	PRK09422 superfamily
																				specific	117	235	2.20637e-17	76.1444	pfam00107	cl16912	ADH_zinc_N
	PNKFGVGLGGLGLMQR	5595	28.47	830.952	2+	35.0813	1642.9	11.5112	VGLGGLG	>generic|Locus_187|Transcript_30/39_AT4G39330_Cinnamyl alcohol dehydrogenase 9 (CAD9) [Dionaea muscipula]	-	108	114	0.26	22.8	1	1			superfamily	46	237	2.96369e-15	74.3063	cl33972	-	Qor superfamily
																				superfamily	54	263	4.59141e-11	62.2389	cl34084	-	FrmA superfamily
																				superfamily	54	272	2.6973e-10	59.6657	cl32930	-	PRK13771 superfamily
																				superfamily	54	242	8.86076e-10	58.1619	cl34085	-	Tdh superfamily
																				superfamily	54	220	3.24023e-06	47.2551	cl37177	-	quinone_pig3 superfamily
																				superfamily	54	255	3.55451e-05	44.1411	cl31252	-	adh_fam_2 superfamily
																				superfamily	49	196	0.000294509	41.5545	cl31761	-	PTZ00354 superfamily
																				superfamily	44	215	0.000541044	40.6081	cl37256	-	HpnZ_proposed superfamily
																				superfamily	51	98	0.00108526	39.6789	cl33402	-	PKS_ER superfamily
																				superfamily	117	173	0.00159975	37.8718	cl21454	-	NADB_Rossmann superfamily
2	MPVDFNVTATFHLQ	6609	29.12	810.892	2+	33.7654	1618.78	5.0757	IPVNFNVT	Leu-rich repeat protein_NrLRR1 [Nepenthes rafflesiana]	-	79	86	0.35	22.3	0.75	1	69.2	4.6	superfamily	16	526	4.35666e-69	241.676	cl33413	-	PLN00113 superfamily	PlasmaMembrane	Plasmamembrane	Cell-Membrane	Mitochondrion	Peroxisome, plasma membrane, and cytoplasm	Plasma membrane	Plasma membrane leucine rich repeat protein
																				superfamily	416	533	6.13593e-19	90.6454	cl31977	-	PLN03150 superfamily
																				specific	110	334	5.00786e-10	61.5226	COG4886	cl34836	LRR
																				superfamily	110	334	5.00786e-10	61.5226	cl34836	-	LRR superfamily
																				superfamily	57	291	1.1031e-09	61.2514	cl33128	-	PRK15370 superfamily
																				superfamily	88	334	2.41546e-07	52.743	cl29113	-	LRR_RI superfamily
																				specific	253	310	5.90547e-07	46.3617	pfam13855	cl38440	LRR_8
																				superfamily	253	310	5.90547e-07	46.3617	cl38440	-	LRR_8 superfamily
4	SLNLNSLRGNVK	6400	30.2	658.857	2+	32.376	1313.74	11.5112	NLNSLRG	Putative peroxidase [Nepenthes alata]	BAM28609.1	92	98	0.62	21.5	1	1	33.5	6.1	specific	23	315	2.34839e-174	484.325	cd00693	cl00196	secretory_peroxidase	Extracellular	Extracellular	Extracellular	Secretory	Extracellular space and ER	Extracellular	Secretory peroxidase
																				superfamily	23	315	2.34839e-174	484.325	cl00196	-	plant_peroxidase_like superfamily
																				superfamily	1	316	2.51126e-80	246.793	cl25415	-	PLN03030 superfamily
																				specific	44	280	2.66572e-74	226.301	pfam00141	cl00196	peroxidase
																				superfamily	58	315	1.62287e-05	45.5249	cl29002	-	PLN02608 superfamily
1	YYFNLNYPEGFTK	6416	30.24	828.875	2+	40.0204	1654.77	6.2012	YPEEFTK	Beta-xylosidase, putative_Oryza sativa Japonica Group [Nepenthes alata]	AAX92967.1	597	603	0.72	21.3	0.85	0.85	85	6.4	superfamily	32	786	0	923.104	cl31969	-	PLN03080 superfamily	Chloroplast PlasmaMembrane	Chloroplast Plasmamembrane	Cell-Wall, Extracellular	Secretory	Plasma membrane	Plasma membrane	Plasma membrane xylosidase
																				superfamily	37	754	3.21291e-79	270.4	cl33080	-	PRK15098 superfamily
																				specific	411	641	1.86819e-59	200.589	pfam01915	cl38063	Glyco_hydro_3_C
																				superfamily	411	641	1.86819e-59	200.589	cl38063	-	Glyco_hydro_3_C superfamily
																				specific	36	469	1.72068e-53	190.302	COG1472	cl34276	BglX
																				superfamily	36	469	1.72068e-53	190.302	cl34276	-	BglX superfamily
																				superfamily	68	366	1.06701e-39	149.095	cl29895	-	Glyco_hydro_3 superfamily
																				superfamily	712	780	1.47978e-15	71.6781	cl17048	-	Fn3-like superfamily
4	TLLSDLVNSTTAMMK	5737	28.88	813.402	2+	34.2339	1623.82	6.1467	DLVNSTTTL	>generic|Locus_1849|Transcript_1/1_AT1G71695_Peroxidase superfamily protein [Dionaea muscipula]	-	268	276	0.51	21.8	0.77	1	34	4.3	specific	25	320	3.35472e-172	478.932	cd00693	cl00196	secretory_peroxidase	Extracellular PlasmaMembrane	Extracellular Plasmamembrane	Extracellular	Mitochondrion	Extracellular space and ER	Extracellular	Secretory peroxidase
																				superfamily	25	320	3.35472e-172	478.932	cl00196	-	plant_peroxidase_like superfamily
																				superfamily	3	321	1.2416e-84	257.964	cl25415	-	PLN03030 superfamily
																				specific	42	194	1.72197e-71	218.982	pfam00141	cl00196	peroxidase
																				superfamily	109	198	8.07654e-08	52.4585	cl29002	-	PLN02608 superfamily
3	ARMTNMRNKVQQVQQNMPR	4590	26.46	592.522	4+	30.6369	2329.17	12.7848	RNTVQQVVQ	PREDICTED: GDSL esterase/lipase At5g45670-like isoform 2_Solanum lycopersicum [Nepenthes alata]	XP_004232991.1	138	146	0.61	21.7	0.77	0.77	40.4	4.8	specific	31	341	1.07597e-137	394.29	cd01837	cl01053	SGNH_plant_lipase_like	Extracellular	Extracellular	Extracellular	Secretory	Extracellular space, ER, plasma membrane, vacuole, and Golgi apparatus	Extracellular	Secretory esterase/lipase
																				superfamily	31	341	1.07597e-137	394.29	cl01053	-	SGNH_hydrolase superfamily
																				superfamily	36	337	1.3445e-19	88.7319	cl28698	-	COG3240 superfamily
																				specific	106	344	1.18508e-16	77.2904	pfam00657	cl01053	Lipase_GDSL
5	AQKRNWVQQWQR	6581	30.58	814.922	2+	32.587	1626.85	12.4897	VQQWQ	Endonuclease 2_NrEndo2 [Nepenthes rafflesiana]	-	213	217	0.82	21.4	1	1	31.9	4.7	specific	27	284	3.00659e-102	298.454	pfam02265	cl16915	S1-P1_nuclease	Extracellular	Extracellular Lysosomal	Cytoplasm	Secretory	Extracellular space and plasma membrane	Extracellular	Secretory nuclease
																				superfamily	27	284	3.00659e-102	298.454	cl16915	-	ZnPC_S1P1 superfamily
																				specific	27	283	4.37581e-84	252.306	cd11010	cl16915	S1-P1_nuclease
